# Supplementary material for: NF1 expression profiling in IDH-wildtype glioblastoma: genomic associations and survival outcomes
Source: Acta Neuropathol Commun. 2024 Oct 29;12:172. doi: 10.1186/s40478-024-01875-z (PMC11520828; doi:10.1186/s40478-024-01875-z)
Supplement: Supplementary file 5 — Supplementary Table 1. Summary of NF1 alterations identified on next-generation sequencing in institutional cohort of 542 glioblastoma. Supplementary Table 2. Genomic correlates of NF1 alterations within institutional cohort of 542 glioblastoma. Only genes altered at a frequency > 5% were assessed. P-values were calculated with two-sided Fisher exact test. Supplementary Table 3. Genomic correlates of NF1 alterations within TCGA glioblastoma cohort. Only genes altered at a frequency > 5% were assessed. P-values were calculated with two-sided Fisher exact test. Supplementary Table 4. Genomic correlates of NF1 alterations within CPTAC glioblastoma cohort. Only genes altered at a frequency > 5% were assessed. P-values were calculated with two-sided Fisher exact test. Supplementary Table 5. Immunohistochemical correlates of NF1 genomic status in TMA cohort. Comparisons between categorical variables were performed using the Fisher’s Exact test, and two sample independent t-test was used to compare p53 and Ki67 % positivity between conditions. Supplementary Table 6. Immunohistochemical correlates of NF1 immunostaining in TMA cohort. Comparisons between categorical variables were performed using the Fisher’s Exact test. Supplementary Table 7. Baseline clinicodemographic features of TMA cohort and NF1 immunostaining subgroups. Supplementary Table 8. Univariable and multivariable Cox proportional hazards analysis of overall survival in TMA cohort. Supplementary Table 9. Genomic correlates of NFC immunostaining in subset of NF1-wildtype glioblastomas. Only genes altered at a frequency > 5% were assessed. P-values were calculated with two-sided Fisher exact test. Supplementary Table 10. IHC correlates of NFC immunostaining in subset of NF1-wildtype glioblastomas. Supplementary Table 11. Univariable and multivariable Cox proportional hazards analysis of overall survival in NF1-wildtype subset of TMA cohort. [file 40478_2024_1875_MOESM5_ESM.xlsx]

## Sheet: Supplementary Table 1
Redcap Patient ID ​	NF1 alteration ​	Variant allele fraction (%)	ClinVar	FATHMM
28 ​	p.K1263* ​	31	-
35 ​	p.L1920Tfs*21 ​	60	-
168 ​	p.Q282* ​	78	Pathogenic
175 ​	p.Y2264fs*5;c.7395-1G>A ​	36;38	Pathogenic;Pathogenic
195 ​	p.E2210*;p.F2367fs*33 ​	22;16	-;-
221 ​	p.L190S;p.C2195R ​	23;8	-;Uncertain significance	PASSENGER/OTHER;PASSENGER/OTHER
235 ​	p.R1947*;p.A2194fs ​	15;15	Pathogenic; -
238 ​	p.D946A ​	38	-	CANCER
240 ​	c.3113+1G>A ​	84	Pathogenic
244 ​	p.Q28H ​	38	-	PASSENGER/OTHER
246 ​	c.1640_1641+2del;p.Q2615K ​	14;7	-;-	PASSENGER/OTHER
253 ​	p.K1423E ​	32	Pathogenic	CANCER
261 ​	p.S168*;p.Q1336* ​	11;16	Pathogenic;Pathogenic
262 ​	p.P2289L ​	81	Conflicting classifications of pathogenicity: Uncertain significance(4);Benign(4);Likely benign(6)	PASSENGER/OTHER;PASSENGER/OTHER
269 ​(NF-1)	p.N420fs;c.7258+1G>A ​	29;44	Pathogenic;Pathogenic
273 ​	p.R461*;p.C1924* ​	47;16	Pathogenic;Pathogenic
274 ​	p.L1153fs ​	35	Pathogenic
276 ​	p.W2296*;p.C2350* ​	16;15	Pathogenic;Pathogenic
277 ​	p.R304* ​	7	Pathogenic
278 ​	p.C845* ​	27	-
279 ​	p.Y692*;p.N1394Y ​	23;24	-;Likely pathogenic	PASSENGER/OTHER
280 ​	p.R681*;p.S1733P ​	25;23	Pathogenic;Uncertain significance	CANCER
284 ​	p.Y2264fs;p.E2624* ​	15;16	Pathogenic;-
287 ​	p.A1125V ​	47	Conflicting classifications of pathogenicity: Uncertain significance(5);Likely benign(2)	PASSENGER/OTHER
289 ​	p.S2363* ​	26	-
291 ​	p.Y2264fs ​	20	Pathogenic
294 ​	p.S1399* ​	59	Pathogenic
300 ​	p.N45fs;p.L1253fs ​	24;8	Pathogenic;Pathogenic
302 ​	p.P678T ​	46	Conflicting classifications of pathogenicity: Uncertain significance(3);Benign(1)	PASSENGER/OTHER
312 ​	p.K490* ​	21	Pathogenic
321 ​	p.Y580fs ​	20	Pathogenic/Likely pathogenic
345 ​	c.1063-4_1064del ​	15	-
349 ​	c.731-1G>A ​	29	Pathogenic
370 ​	p.L2316P ​	22	Pathogenic	PASSENGER/OTHER
395 ​	p.Y1659fs ​	33	Pathogenic
409 ​	p.R2429* ​	25	Pathogenic
459 ​	c.8051-2A>G ​	63	-
462 ​	p.G822R ​	47	Uncertain significance	PASSENGER/OTHER
463 ​	p.M546V;Q1374* ​	11;13	Uncertain significance:Pathogenic/Likely pathogenic	PASSENGER/OTHER
497 ​	p.S1030*;p.S436L ​	62;19	Pathogenic:Uncertain significance	PASSENGER/OTHER
504 ​	p.Y333*;p.F1247fs ​	23;29	Pathogenic:Pathogenic
530 ​	p.L1986R;p.NF1 K1547*	32;22	Uncertain significance:Pathogenic	CANCER
533 ​	p.Q1948L ​	43 ​	Conflicting classifications of pathogenicity:Uncertain significance(4);Likely benign(4)	PASSENGER/OTHER
552 ​	c.1062+1G>A ​	35	Pathogenic/Likely pathogenic
554 ​	p.F1247fs ​	37 ​	Pathogenic
556 ​	p.L1716* ​	25 ​	-
559 ​	p.R440* ​	50 ​	Pathogenic
563 ​	p.N45S ​	50 ​	Uncertain significance	PASSENGER/OTHER
565 ​	p.F2693fs ​	18 ​	Pathogenic
574 ​	p.D2325fs ​	13 ​	Pathogenic
577 ​	p.F1451V ​	67 ​	-	PASSENGER/OTHER
581 ​	p.M2340L ​	29 ​	-	PASSENGER/OTHER
582 ​	p.R192*;p.E2612* ​	23;21 ​	Pathogenic;Pathogenic
591 ​	p.I679fs;p.G1980R ​	15;23 ​	Pathogenic;Uncertain significance	CANCER
595 ​	c.1185+2T>G ​	50 ​	Pathogenic
601 ​	p.C167fs;p.W1664* ​	9;25 ​	Pathogenic;Pathogenic
603 ​	p.R1513*;p.Y2482* ​	36;36 ​	Pathogenic/Likely pathogenic;Pathogenic
607 ​	p.Q948fs ​	22 ​	Pathogenic/Likely pathogenic
621 ​	p.R2237* ​	8 ​	Pathogenic
622 ​	p.E470fs;p.Y2608* ​	5;9 ​	-;-
635 ​	p.L1920fs ​	28 ​	Pathogenic
649 ​	p.C1924_M1928del ​	26 ​	-
665 ​	p.I117S ​	6 ​	Likely pathogenic	PASSENGER/OTHER
666 ​	p.Y489C ​	43 ​	Pathogenic	PASSENGER/OTHER
679 ​	p.G672V ​	28 ​	Conflicting classifications of pathogenicity: Uncertain significance(4); Benign(1);Likely benign(1)	PASSENGER/OTHER
682 ​	c.586+1G>T ​	34 ​	Pathogenic
683 ​	p.W1976* ​	74 ​	Pathogenic
695 ​	p.R160K ​	64	Likely pathogenic	PASSENGER/OTHER
703 ​	p.Y1106* ​	60 ​	Pathogenic/Likely pathogenic
706 ​	p.Q1426R ​	26 ​	Pathogenic	CANCER
707 ​	p.I679fs ​	6 ​	Pathogenic/Likely pathogenic
724 ​	p.R192*;p.E1020fs ​	30;32 ​	Pathogenic;Pathogenic
733 ​	c.2251+1G>T ​	6 ​	Pathogenic/Likely pathogenic
746 ​	c.7552+2_7552+6del;p.W1664* ​	28;30 ​	-;Pathogenic
748 ​	p.Y2264*;p.A2315fs ​	22;20 ​	Pathogenic;Pathogenic
762 ​	p.D1623Y ​	51 ​	Likely pathogenic	PASSENGER/OTHER
763 ​	p.G949* ​	6 ​	-
764 ​	p.N2364* ​	6 ​	Pathogenic
773 ​	p.P2289L ​	47 ​	Conflicting classifications of pathogenicity: Uncertain significance(4);Benign(4);Likely benign(6)	PASSENGER/OTHER
780 ​	p.G1090*;c.3709-2A>C ​	8;5 ​	-;-
794 ​	p.F199fs ​	71 ​	Pathogenic
800 ​	p.Y2264fs ​	32 ​	Pathogenic
802 ​	p.R1276fs;p.L2722V ​	44;27 ​	Pathogenic/Likely pathogenic;Uncertain significance	CANCER
806 ​	p.R816* ​	34 ​	Pathogenic
819 ​	p.L1957P ​	45 ​	Conflicting classifications of pathogenicity: Pathogenic(1);Likely pathogenic(1);Uncertain significance(1)	PASSENGER/OTHER
844 ​	p.M1? ​	38	-
846 ​	p.F1275fs ​	66	Pathogenic
859 ​	p.R1748* ​	26	Pathogenic

## Sheet: Supplementary Table 2
A	B	neither	A.Not.B	B.Not.A	both	Tendency	p_value	p_Bonferroni	p_Benjamini_Hochberg	log2OR
NF1	EGFR	229	73	225	15	Mutual exclusivity	8.46054e-09	3.38422e-07	3.38422e-07	-2.25751
NF1	PIK3R1	423	72	31	16	Co-occurrence	0.001477	0.059067	0.029533	1.60039
NF1	MDM2	400	86	54	2	Mutual exclusivity	0.003731	0.149237	0.049746	-2.5373
NF1	CDK4	393	84	61	4	Mutual exclusivity	0.018645	0.745818	0.186455	-1.70467
NF1	PDGFRA	388	83	66	5	Mutual exclusivity	0.024078	0.963133	0.192627	-1.49759
NF1	TSC2	410	73	44	15	Co-occurrence	0.059294	1	0.395293	0.937115
NF1	BRCA2	417	86	37	2	Mutual exclusivity	0.067783	1	0.387331	-1.93181
NF1	CDKN2A	340	74	114	14	Mutual exclusivity	0.074199	1	0.370996	-0.825598
NF1	CDKN2B	367	78	87	10	Mutual exclusivity	0.094412	1	0.41961	-0.886781
NF1	TERT	195	30	259	58	Co-occurrence	0.126486	1	0.505943	0.541612
NF1	CREBBP	426	86	28	2	Mutual exclusivity	0.202005	1	0.734563	-1.49891
NF1	NOTCH1	415	77	39	11	Co-occurrence	0.232902	1	0.776341	0.60421
NF1	KDR	411	83	43	5	Mutual exclusivity	0.309218	1	0.951439	-0.796382
NF1	APC	419	84	35	4	Mutual exclusivity	0.371778	1	1.06222	-0.810794
NF1	TP53	320	66	134	22	Mutual exclusivity	0.44142	1	1.17712	-0.329124
NF1	STAG2	425	85	29	3	Mutual exclusivity	0.455853	1	1.13963	-0.95109
NF1	SETD2	426	81	28	7	Co-occurrence	0.483863	1	1.1385	0.39486
NF1	LRP1B	412	78	42	10	Co-occurrence	0.553107	1	1.22913	0.330709
NF1	BCOR	430	82	24	6	Co-occurrence	0.608836	1	1.28176	0.390641
NF1	ROS1	424	84	30	4	Mutual exclusivity	0.632059	1	1.26412	-0.571288
NF1	ARID1B	425	81	29	7	Co-occurrence	0.638704	1	1.21658	0.340843
NF1	PRKDC	410	81	44	7	Mutual exclusivity	0.6946	1	1.26291	-0.312447
NF1	RB1	404	77	50	11	Co-occurrence	0.712419	1	1.23899	0.207
NF1	PIK3CA	398	76	56	12	Co-occurrence	0.726171	1	1.21028	0.166305
NF1	NCOR2	431	83	23	5	Co-occurrence	0.793011	1	1.26882	0.174871
NF1	FANCA	426	84	28	4	Mutual exclusivity	0.804292	1	1.23737	-0.464963
NF1	WDR90	425	82	29	6	Co-occurrence	0.815045	1	1.20747	0.100749
NF1	KMT2B	422	83	32	5	Mutual exclusivity	0.818305	1	1.16901	-0.332012
NF1	SPEN	422	81	32	7	Co-occurrence	0.821162	1	1.13264	0.188604
NF1	MKI67	415	80	39	8	Co-occurrence	0.837352	1	1.11647	0.0896372
NF1	RECQL4	411	81	43	7	Mutual exclusivity	0.840489	1	1.0845	-0.275765
NF1	ATM	406	78	48	10	Co-occurrence	0.850564	1	1.0632	0.116899
NF1	KMT2D	406	78	48	10	Co-occurrence	0.850564	1	1.03099	0.116899
NF1	RELN	406	78	48	10	Co-occurrence	0.850564	1	1.00066	0.116899
NF1	PCLO	365	72	89	16	Mutual exclusivity	0.882959	1	1.0091	-0.133906
NF1	PTEN	268	53	186	35	Mutual exclusivity	0.905808	1	1.00645	-0.0717071
NF1	PLCG2	428	83	26	5	Mutual exclusivity	1	1	1.08108	-0.0120841
NF1	SYNE1	363	71	91	17	Mutual exclusivity	1	1	1.05263	-0.0662532
NF1	KIT	424	83	30	5	Mutual exclusivity	1		1.02564	-0.232081
NF1	GRIN2A	429	84	25	4	Mutual exclusivity	1	1	1	-0.29134
Filtered for genes with alteration frequency ≥ 5%. p-Value calculated using two-sided Fisher exact test. Adjusted p values calculated using Benjamini-Hochberg FDR correction.

## Sheet: Supplementary Table 3
A	B	Cytoband	Neither	A.Not.B	B.Not.A	Both	Log2.Ratio	Enriched.in	p_value	p_Bonferroni	p_Benjamini_Hochberg
NF1	EGFR	7p11.2	91	30	144	10	-1.29	NF1-wildtype	2.38377e-05	0.004625	0.004625
NF1	VSTM2A	7p11.2	168	39	67	1	-3.51	NF1-wildtype	0.000106	0.020557	0.010278
NF1	SEC61G	7p11.2	134	34	101	6	-1.52	NF1-wildtype	0.000711	0.137888	0.045963
NF1	LANCL2	7p11.2	156	35	79	5	-1.43	NF1-wildtype	0.008513	1	0.412874
NF1	VOPP1	7p11.2	169	36	66	4	-1.49	NF1-wildtype	0.017284	1	0.670627
NF1	FKBP9P1	7p11.2	188	38	47	2	-2	NF1-wildtype	0.023603	1	0.76315
NF1	SEPTIN14	7p11.2	193	38	42	2	-1.84	NF1-wildtype	0.037604	1	1.04216
NF1	CDK4	12q14.1	195	38	40	2	-1.77	NF1-wildtype	0.056816	1	1.37778
NF1	MARCHF9	12q14.1	195	38	40	2	-1.77	NF1-wildtype	0.056816	1	1.22469
NF1	TSPAN31	12q14.1	195	38	40	2	-1.77	NF1-wildtype	0.056816	1	1.10222
NF1	AGAP2	12q14.1	194	38	41	2	-1.8	NF1-wildtype	0.057078	1	1.00665
NF1	CYP27B1	12q14.1	194	38	41	2	-1.8	NF1-wildtype	0.057078	1	0.922761
NF1	MRPS17	7p11.2	198	38	37	2	-1.65	NF1-wildtype	0.086242	1	1.28699
NF1	PSPH	7p11.2	198	38	37	2	-1.65	NF1-wildtype	0.086242	1	1.19507
NF1	TSFM	12q14.1	198	38	37	2	-1.65	NF1-wildtype	0.086242	1	1.11539
NF1	EEF1AKMT3	12q14.1	197	38	38	2	-1.69	NF1-wildtype	0.086751	1	1.05185
NF1	NIPSNAP2	7p11.2	199	38	36	2	-1.62	NF1-wildtype	0.087312	1	0.996386
NF1	OS9	12q13.3-q14.1	199	38	36	2	-1.62	NF1-wildtype	0.087312	1	0.941031
NF1	ATP23	12q14.1	208	39	27	1	-2.2	NF1-wildtype	0.093939	1	0.959163
NF1	MLLT3	9p21.3	201	38	34	2	-1.53	NF1-wildtype	0.128943	1	1.25075
NF1	AVIL	12q14.1	200	38	35	2	-1.57	NF1-wildtype	0.129819	1	1.19928
NF1	GOLT1A	1q32.1	220	40	15	0	<-10	NF1-wildtype	0.138492	1	1.22125
NF1	KISS1	1q32.1	220	40	15	0	<-10	NF1-wildtype	0.138492	1	1.16815
NF1	CALCR	7q21.3	219	40	16	0	<-10	NF1-wildtype	0.139846	1	1.13042
NF1	ZNF716	7p11.2	219	40	16	0	<-10	NF1-wildtype	0.139846	1	1.08521
NF1	KIF5A	12q13.3	210	39	25	1	-2.09	NF1-wildtype	0.143604	1	1.0715
NF1	MBD6	12q13.3	210	39	25	1	-2.09	NF1-wildtype	0.143604	1	1.03182
NF1	MDM4	1q32.1	210	39	25	1	-2.09	NF1-wildtype	0.143604	1	0.994968
NF1	CPM	12q15	211	39	24	1	-2.03	NF1-wildtype	0.14419	1	0.964579
NF1	DCTN2	12q13.3	211	39	24	1	-2.03	NF1-wildtype	0.14419	1	0.932426
NF1	RN7SKP65	12q14.1	211	39	24	1	-2.03	NF1-wildtype	0.14419	1	0.902348
NF1	SLC35E3	12q15	211	39	24	1	-2.03	NF1-wildtype	0.14419	1	0.874149
NF1	POM121L12	7p12.1	218	40	17	0	<-10	NF1-wildtype	0.14554	1	0.855598
NF1	RN7SKP218	7p12.1	218	40	17	0	<-10	NF1-wildtype	0.14554	1	0.830434
NF1	ZNF733P	7q11.21	218	40	17	0	<-10	NF1-wildtype	0.14554	1	0.806707
NF1	ARHGEF25	12q13.3	209	39	26	1	-2.15	NF1-wildtype	0.145878	1	0.786121
NF1	DTX3	12q13.3	209	39	26	1	-2.15	NF1-wildtype	0.145878	1	0.764874
NF1	MDM2	12q15	209	39	26	1	-2.15	NF1-wildtype	0.145878	1	0.744746
NF1	PIK3C2B	1q32.1	209	39	26	1	-2.15	NF1-wildtype	0.145878	1	0.72565
NF1	PIP4K2C	12q13.3	209	39	26	1	-2.15	NF1-wildtype	0.145878	1	0.707509
NF1	SPTA1	1q23.1	214	33	21	7	0.97	NF1-altered	0.150883	1	0.713936
NF1	CAAP1	9p21.2	222	35	13	5	1.18	NF1-altered	0.155229	1	0.717009
NF1	LRP2	2q31.1	222	35	13	5	1.18	NF1-altered	0.155229	1	0.700334
NF1	PIK3R1	5q13.1	213	33	22	7	0.9	NF1-altered	0.158481	1	0.698758
NF1	HMCN1	1q25.3-q31.1	221	35	14	5	1.07	NF1-altered	0.168563	1	0.726695
NF1	PAOX	10q26.3	220	35	15	5	0.97	NF1-altered	0.18519	1	0.78102
NF1	FOCAD	9p21.3	189	36	46	4	-0.97	NF1-wildtype	0.185303	1	0.764866
NF1	IFNB1	9p21.3	188	36	47	4	-1	NF1-wildtype	0.185562	1	0.749982
NF1	CTDSP2	12q14.1	203	38	32	2	-1.45	NF1-wildtype	0.1912	1	0.756995
NF1	PLEKHA6	1q32.1	213	39	22	1	-1.9	NF1-wildtype	0.217892	1	0.84542
NF1	ZNF479	7p11.2	213	39	22	1	-1.9	NF1-wildtype	0.217892	1	0.828843
NF1	ARHGAP9	12q13.3	214	39	21	1	-1.84	NF1-wildtype	0.218488	1	0.815127
NF1	DDIT3	12q13.3	212	39	23	1	-1.97	NF1-wildtype	0.220965	1	0.808815
NF1	MARS1	12q13.3	212	39	23	1	-1.97	NF1-wildtype	0.220965	1	0.793837
NF1	PPP1R15B	1q32.1	212	39	23	1	-1.97	NF1-wildtype	0.220965	1	0.779404
NF1	RNA5SP74	1q32.1	212	39	23	1	-1.97	NF1-wildtype	0.220965	1	0.765486
NF1	METTL1	12q14.1	198	37	37	3	-1.07	NF1-wildtype	0.227282	1	0.773555
NF1	ZNF713	7p11.2	198	37	37	3	-1.07	NF1-wildtype	0.227282	1	0.760218
NF1	AKAP9	7q21.2	221	40	14	0	<-10	NF1-wildtype	0.233737	1	0.768559
NF1	ETNK2	1q32.1	221	40	14	0	<-10	NF1-wildtype	0.233737	1	0.755749
NF1	SAMD9	7q21.2	221	40	14	0	<-10	NF1-wildtype	0.233737	1	0.74336
NF1	SOX13	1q32.1	221	40	14	0	<-10	NF1-wildtype	0.233737	1	0.73137
NF1	C9ORF72	9p21.2	224	36	11	4	1.1	NF1-altered	0.246542	1	0.759192
NF1	MUC16	19p13.2	192	36	43	4	-0.87	NF1-wildtype	0.258033	1	0.782162
NF1	HACD4	9p21.3	191	36	44	4	-0.9	NF1-wildtype	0.258785	1	0.772375
NF1	IFNK	9p21.2	223	36	12	4	0.97	NF1-altered	0.263964	1	0.775895
NF1	OBSCN	1q42.13	223	36	12	4	0.97	NF1-altered	0.263964	1	0.764314
NF1	RNA5SP280	9p21.2	223	36	12	4	0.97	NF1-altered	0.263964	1	0.753075
NF1	SYNE1	6q25.2	223	36	12	4	0.97	NF1-altered	0.263964	1	0.74216
NF1	USH2A	1q41	223	36	12	4	0.97	NF1-altered	0.263964	1	0.731558
NF1	B4GALNT1	12q13.3	208	38	27	2	-1.2	NF1-wildtype	0.275933	1	0.753957
NF1	CCT6A	7p11.2	208	38	27	2	-1.2	NF1-wildtype	0.275933	1	0.743485
NF1	RYR2	1q43	208	38	27	2	-1.2	NF1-wildtype	0.275933	1	0.7333
NF1	SNORA15	7p11.2	208	38	27	2	-1.2	NF1-wildtype	0.275933	1	0.723391
NF1	SNORA22	7q11.21	208	38	27	2	-1.2	NF1-wildtype	0.275933	1	0.713746
NF1	SUMF2	7p11.2	208	38	27	2	-1.2	NF1-wildtype	0.275933	1	0.704354
NF1	EQTN	9p21.2	222	36	13	4	0.85	NF1-altered	0.285288	1	0.718778
NF1	LRRC19	9p21.2	222	36	13	4	0.85	NF1-altered	0.285288	1	0.709563
NF1	PLAA	9p21.2	222	36	13	4	0.85	NF1-altered	0.285288	1	0.700581
NF1	REXO6P	9p21.2	222	36	13	4	0.85	NF1-altered	0.285288	1	0.691824
NF1	RN7SL100P	9p21.2	222	36	13	4	0.85	NF1-altered	0.285288	1	0.683283
NF1	PIK3CA	3q26.32	208	33	27	7	0.61	NF1-altered	0.299594	1	0.708795
NF1	IFNW1	9p21.3	180	34	55	6	-0.64	NF1-wildtype	0.304871	1	0.712591
NF1	IFT74	9p21.2	221	36	14	4	0.75	NF1-altered	0.309834	1	0.715569
NF1	SNORA30	16p11.2	200	37	35	3	-0.99	NF1-wildtype	0.320011	1	0.730378
NF1	LRRN2	1q32.1	216	39	19	1	-1.69	NF1-wildtype	0.326277	1	0.736019
NF1	CNTNAP2	7q35-q36.1	217	39	18	1	-1.62	NF1-wildtype	0.326684	1	0.728468
NF1	FKBP9	7p14.3	217	39	18	1	-1.62	NF1-wildtype	0.326684	1	0.72019
NF1	INHBE	12q13.3	217	39	18	1	-1.62	NF1-wildtype	0.326684	1	0.712098
NF1	R3HDM2	12q13.3	215	39	20	1	-1.77	NF1-wildtype	0.330238	1	0.711845
NF1	SLC24A2	9p22.1	215	39	20	1	-1.77	NF1-wildtype	0.330238	1	0.704023
NF1	TEK	9p21.2	217	35	18	5	0.71	NF1-altered	0.349664	1	0.737336
NF1	PTEN	10q23.31	132	26	103	14	-0.32	NF1-wildtype	0.387282	1	0.807878
NF1	CHCHD2	7p11.2	210	38	25	2	-1.09	NF1-wildtype	0.391435	1	0.807856
NF1	NUPR2	7p11.2	210	38	25	2	-1.09	NF1-wildtype	0.391435	1	0.799352
NF1	KDR	4q12	211	38	24	2	-1.03	NF1-wildtype	0.391992	1	0.79215
NF1	PHKG1	7p11.2	209	38	26	2	-1.15	NF1-wildtype	0.394158	1	0.788316
NF1	SLC26A10P	12q13.3	209	38	26	2	-1.15	NF1-wildtype	0.394158	1	0.780272
NF1	CYP2E1	10q26.3	224	37	11	3	0.68	NF1-altered	0.436986	1	0.856317
NF1	ECHS1	10q26.3	224	37	11	3	0.68	NF1-altered	0.436986	1	0.847754
NF1	FRG2B	10q26.3	224	37	11	3	0.68	NF1-altered	0.436986	1	0.83936
NF1	GALNT17	7q11.22	224	37	11	3	0.68	NF1-altered	0.436986	1	0.831131
NF1	MTG1	10q26.3	224	37	11	3	0.68	NF1-altered	0.436986	1	0.823062
NF1	SPRN	10q26.3	224	37	11	3	0.68	NF1-altered	0.436986	1	0.815148
NF1	STAG2	Xq25	224	37	11	3	0.68	NF1-altered	0.436986	1	0.807384
NF1	TP53	17p13.1	175	27	60	13	0.35	NF1-altered	0.438232	1	0.802047
NF1	RMRPP5	9p21.3	204	33	31	7	0.41	NF1-altered	0.460542	1	0.835002
NF1	SGCB	4q12	223	37	12	3	0.55	NF1-altered	0.464587	1	0.834536
NF1	SPATA18	4q12	223	37	12	3	0.55	NF1-altered	0.464587	1	0.82688
NF1	SYCE1	10q26.3	223	37	12	3	0.55	NF1-altered	0.464587	1	0.819363
NF1	PDGFRA	4q12	199	36	36	4	-0.62	NF1-wildtype	0.473177	1	0.826994
NF1	DNAH2	17p13.1	220	39	15	1	-1.35	NF1-wildtype	0.481677	1	0.834334
NF1	KMT2C	7q36.1	220	39	15	1	-1.35	NF1-wildtype	0.481677	1	0.82695
NF1	NFASC	1q32.1	220	39	15	1	-1.35	NF1-wildtype	0.481677	1	0.819696
NF1	PKHD1	6p12.3-p12.2	220	39	15	1	-1.35	NF1-wildtype	0.481677	1	0.812568
NF1	REN	1q32.1	220	39	15	1	-1.35	NF1-wildtype	0.481677	1	0.805564
NF1	TCHH	1q21.3	220	39	15	1	-1.35	NF1-wildtype	0.481677	1	0.798678
NF1	LRP1	12q13.3	219	39	16	1	-1.45	NF1-wildtype	0.481776	1	0.792072
NF1	IZUMO3	9p21.3	199	32	36	8	0.38	NF1-altered	0.484448	1	0.789772
NF1	INHBC	12q13.3	218	39	17	1	-1.53	NF1-wildtype	0.486431	1	0.786397
NF1	RNA5SP75	1q32.1	218	39	17	1	-1.53	NF1-wildtype	0.486431	1	0.779898
NF1	COL1A2	7q21.3	220	36	15	4	0.65	NF1-altered	0.495085	1	0.787267
NF1	MOB3B	9p21.2	219	36	16	4	0.55	NF1-altered	0.507176	1	0.799937
NF1	RYR3	15q13.3-q14	219	36	16	4	0.55	NF1-altered	0.507176	1	0.793486
NF1	IFNA4	9p21.3	181	33	54	7	-0.39	NF1-wildtype	0.539657	1	0.837547
NF1	IFNA21	9p21.3	180	33	55	7	-0.42	NF1-wildtype	0.539731	1	0.831015
NF1	IFNA16	9p21.3	182	33	53	7	-0.37	NF1-wildtype	0.541044	1	0.826477
NF1	IFNA7	9p21.3	182	33	53	7	-0.37	NF1-wildtype	0.541044	1	0.82002
NF1	GLI1	12q13.3	213	38	22	2	-0.9	NF1-wildtype	0.547039	1	0.822679
NF1	IFNE	9p21.3	165	30	70	10	-0.25	NF1-wildtype	0.578862	1	0.86384
NF1	RB1	13q14.2	211	35	24	5	0.29	NF1-altered	0.5877	1	0.870334
NF1	PCLO	7q21.11	207	34	28	6	0.33	NF1-altered	0.603682	1	0.887229
NF1	CDKN2B	9p21.3	99	19	136	21	-0.14	NF1-wildtype	0.604896	1	0.88233
NF1	TUSC1	9p21.2	206	34	29	6	0.28	NF1-altered	0.611908	1	0.885896
NF1	FIP1L1	4q12	201	36	34	4	-0.53	NF1-wildtype	0.621044	1	0.892463
NF1	RN7SKP120	9p21.3	205	34	30	6	0.23	NF1-altered	0.621668	1	0.886791
NF1	ELAVL2	9p21.3	189	31	46	9	0.2	NF1-altered	0.671141	1	0.950375
NF1	ABCA13	7p12.3	222	39	13	1	-1.15	NF1-wildtype	0.700474	1	0.984725
NF1	CDKN2C	1p32.3	222	39	13	1	-1.15	NF1-wildtype	0.700474	1	0.977641
NF1	MUC4	3q29	222	39	13	1	-1.15	NF1-wildtype	0.700474	1	0.970657
NF1	SDK1	7p22.2	222	39	13	1	-1.15	NF1-wildtype	0.700474	1	0.963773
NF1	SEMA3C	7q21.11	222	39	13	1	-1.15	NF1-wildtype	0.700474	1	0.956986
NF1	SRD5A3	4q12	222	39	13	1	-1.15	NF1-wildtype	0.700474	1	0.950294
NF1	CLOCK	4q12	221	39	14	1	-1.25	NF1-wildtype	0.704712	1	0.949403
NF1	DMD	Xp21.2-p21.1	221	39	14	1	-1.25	NF1-wildtype	0.704712	1	0.942856
NF1	IFNA1	9p21.3	168	30	67	10	-0.19	NF1-wildtype	0.707452	1	0.940039
NF1	DCUN1D4	4q12	222	37	13	3	0.44	NF1-altered	0.711851	1	0.939449
NF1	DNAH5	5p15.2	222	37	13	3	0.44	NF1-altered	0.711851	1	0.933101
NF1	RASL11B	4q12	222	37	13	3	0.44	NF1-altered	0.711851	1	0.926839
NF1	MIR31HG	9p21.3	162	29	73	11	-0.18	NF1-wildtype	0.713799	1	0.92318
NF1	RN7SL151P	9p21.3	154	28	81	12	-0.2	NF1-wildtype	0.718078	1	0.922564
NF1	DANCR	4q12	221	37	14	3	0.33	NF1-altered	0.721344	1	0.920663
NF1	FRYL	4p11	221	37	14	3	0.33	NF1-altered	0.721344	1	0.914646
NF1	LINGO2	9p21.2-p21.1	220	37	15	3	0.23	NF1-altered	0.732685	1	0.922993
NF1	LRRC66	4q12	220	37	15	3	0.23	NF1-altered	0.732685	1	0.917038
NF1	AVL9	7p14.3	217	38	18	2	-0.62	NF1-wildtype	0.748063	1	0.930284
NF1	RN7SL78P	10q23.31	217	38	18	2	-0.62	NF1-wildtype	0.748063	1	0.924358
NF1	ATAD1	10q23.31	216	38	19	2	-0.69	NF1-wildtype	0.748722	1	0.919317
NF1	KLLN	10q23	216	38	19	2	-0.69	NF1-wildtype	0.748722	1	0.913535
NF1	NUP107	12q15	216	38	19	2	-0.69	NF1-wildtype	0.748722	1	0.907825
NF1	CFL1P1	10q23.31	215	38	20	2	-0.77	NF1-wildtype	0.751429	1	0.905449
NF1	KIT	4q12	210	37	25	3	-0.5	NF1-wildtype	0.777879	1	0.931534
NF1	CHIC2	4q12	204	36	31	4	-0.4	NF1-wildtype	0.797706	1	0.949417
NF1	GSX2	4q12	203	36	32	4	-0.45	NF1-wildtype	0.799338	1	0.945558
NF1	IFNA10	9p21.3	181	32	54	8	-0.2	NF1-wildtype	0.83826	1	0.98559
NF1	IFNA17	9p21.3	181	32	54	8	-0.2	NF1-wildtype	0.83826	1	0.979653
NF1	IFNA8	9p21.3	170	30	65	10	-0.15	NF1-wildtype	0.848511	1	0.985695
NF1	IFNA13	9p21.3	171	30	64	10	-0.12	NF1-wildtype	0.848933	1	0.980316
NF1	IFNA2	9p21.3	171	30	64	10	-0.12	NF1-wildtype	0.848933	1	0.974515
NF1	CDKN2A	9p21.3	95	17	140	23	-0.05	NF1-wildtype	0.862426	1	0.98418
NF1	SCFD2	4q12	213	37	22	3	-0.32	NF1-wildtype	1	1	1.1345
NF1	MUC17	7q22.1	215	37	20	3	-0.18	NF1-wildtype	1	1	1.12791
NF1	TTN	2q31.2	172	30	63	10	-0.1	NF1-wildtype	1	1	1.12139
NF1	IFNA14	9p21.3	181	31	54	9	-0.03	NF1-wildtype	1	1	1.11494
NF1	IFNA5	9p21.3	178	30	57	10	0.04	NF1-altered	1	1	1.10857
NF1	IFNA6	9p21.3	174	30	61	10	-0.05	NF1-wildtype	1	1	1.10227
NF1	KLHL9	9p21.3	174	30	61	10	-0.05	NF1-wildtype	1	1	1.09604
NF1	DMRTA1	9p21.3	164	28	71	12	-0.01	NF1-wildtype	1	1	1.08989
NF1	CDKN2A-AS1		100	17	135	23	0	NF1-altered	1	1	1.0838
NF1	MTAP	9p21.3	109	19	126	21	-0.03	NF1-wildtype	1	1	1.07778
NF1	LNX1	4q12	209	36	26	4	-0.15	NF1-wildtype	1	1	1.07182
NF1	ABCB1	7q21.12	221	38	14	2	-0.25	NF1-wildtype	1	1	1.06593
NF1	KEL	7q34	221	38	14	2	-0.25	NF1-wildtype	1	1	1.06011
NF1	RN7SL424P	4q12	219	38	16	2	-0.45	NF1-wildtype	1	1	1.05435
NF1	RNLS	10q23.31	218	38	17	2	-0.53	NF1-wildtype	1	1	1.04865
NF1	AHNAK2	14q32.33	218	37	17	3	0.05	NF1-altered	1	1	1.04301
NF1	USP46	4q12	218	37	17	3	0.05	NF1-altered	1	1	1.03743
NF1	FLG	1q21.3	207	36	28	4	-0.25	NF1-wildtype	1	1	1.03191
NF1	FRG1BP	20q11.1	220	38	15	2	-0.35	NF1-wildtype	1	1	1.02645
NF1	RN7SL822P	4q12	220	38	15	2	-0.35	NF1-wildtype	1	1	1.02105
NF1	ABCC9	12p12.1	223	38	12	2	-0.03	NF1-wildtype	1	1	1.01571
NF1	FRAS1	4q21.21	223	38	12	2	-0.03	NF1-wildtype	1	1	1.01042
NF1	ADGRV1	5q14.3	222	38	13	2	-0.15	NF1-wildtype	1	1	1.00518
NF1	COL6A3	2q37.3	222	38	13	2	-0.15	NF1-wildtype	1	1	1
Filtered for genes with alteration frequency ≥ 5%. p-Value calculated using two-sided Fisher exact test. Adjusted p values calculated using Benjamini-Hochberg FDR correction.

## Sheet: Supplementary Table 4
A	B	Cytoband	Neither	A.Not.B	B.Not.A	Both	Log2.Ratio	Enriched.in	p_value	p_Bonferroni	p_Benjamini_Hochberg
NF1	EGFR	7p11.2	30	14	45	4	-1.43	NF1-wildtype	0.007339	1	1.76872
NF1	EGFR-AS1	7p11.2	32	14	43	4	-1.37	NF1-wildtype	0.008971	1	1.08106
NF1	ELDR	7p11.2	35	14	40	4	-1.26	NF1-wildtype	0.019926	1	1.60071
NF1	SEC61G-DT	7p11.2	37	14	38	4	-1.19	NF1-wildtype	0.03619	1	2.18042
NF1	FNDC1	6q25.3	73	15	2	3	2.64	NF1-altered	0.048151	1	2.32088
NF1	LANCL2	7p11.2	46	15	29	3	-1.21	NF1-wildtype	0.10025	1	4.02672
NF1	SEC61G	7p11.2	41	14	34	4	-1.03	NF1-wildtype	0.108564	1	3.73771
NF1	GLI1	12q13.3	71	15	4	3	1.64	NF1-altered	0.129162	1	3.89101
NF1	VOPP1	7p11.2	53	16	22	2	-1.4	NF1-wildtype	0.141713	1	3.79476
NF1	FKBP9P1	7p11.2	58	17	17	1	-2.03	NF1-wildtype	0.180395	1	4.34752
NF1	MTAP	9p21.3	35	12	40	6	-0.68	NF1-wildtype	0.189113	1	4.14328
NF1	PCLO	7q21.11	66	18	9	0	<-10	NF1-wildtype	0.197714	1	3.97076
NF1	ZPBP	7p12.2	66	18	9	0	<-10	NF1-wildtype	0.197714	1	3.66532
NF1	RYR2	1q43	65	18	10	0	<-10	NF1-wildtype	0.200238	1	3.44695
NF1	CCDC158	4q21.1	72	16	3	2	1.47	NF1-altered	0.24694	1	3.9675
NF1	CRACD	4q12	72	16	3	2	1.47	NF1-altered	0.24694	1	3.71954
NF1	PARP4	13q12.12	72	16	3	2	1.47	NF1-altered	0.24694	1	3.50074
NF1	USH2A	1q41	72	16	3	2	1.47	NF1-altered	0.24694	1	3.30625
NF1	LINC01239	9p21.3	51	15	24	3	-0.94	NF1-wildtype	0.255708	1	3.24346
NF1	TP53	17p13.1	56	11	19	7	0.62	NF1-altered	0.256914	1	3.09581
NF1	CDKN2B-AS1	9p21.3	29	10	46	8	-0.46	NF1-wildtype	0.287265	1	3.29671
NF1	CCT6A	7p11.2	61	17	14	1	-1.75	NF1-wildtype	0.287267	1	3.14688
NF1	CHCHD2	7p11.2	61	17	14	1	-1.75	NF1-wildtype	0.287267	1	3.01006
NF1	NUPR2	7p11.2	61	17	14	1	-1.75	NF1-wildtype	0.287267	1	2.88464
NF1	PHKG1	7p11.2	61	17	14	1	-1.75	NF1-wildtype	0.287267	1	2.76926
NF1	PSPH	7p11.2	61	17	14	1	-1.75	NF1-wildtype	0.287267	1	2.66275
NF1	SEPTIN14	7p11.2	61	17	14	1	-1.75	NF1-wildtype	0.287267	1	2.56413
NF1	SNORA15	7p11.2	61	17	14	1	-1.75	NF1-wildtype	0.287267	1	2.47255
NF1	SUMF2	7p11.2	61	17	14	1	-1.75	NF1-wildtype	0.287267	1	2.38729
NF1	ZNF713	7p11.2	61	17	14	1	-1.75	NF1-wildtype	0.287267	1	2.30771
NF1	FOCAD-AS1	9p21.3	62	17	13	1	-1.64	NF1-wildtype	0.290022	1	2.25469
NF1	LINC01445	7p11.2	62	17	13	1	-1.64	NF1-wildtype	0.290022	1	2.18423
NF1	MRPS17	7p11.2	62	17	13	1	-1.64	NF1-wildtype	0.290022	1	2.11804
NF1	NIPSNAP2	7p11.2	62	17	13	1	-1.64	NF1-wildtype	0.290022	1	2.05575
NF1	CDKN2B	9p21.3	31	10	44	8	-0.4	NF1-wildtype	0.301572	1	2.07654
NF1	ARHGAP9	12q13.3	71	16	4	2	1.06	NF1-altered	0.328263	1	2.19754
NF1	ARHGEF25	12q13.3	71	16	4	2	1.06	NF1-altered	0.328263	1	2.13815
NF1	B4GALNT1	12q13.3	71	16	4	2	1.06	NF1-altered	0.328263	1	2.08188
NF1	C9ORF72	9p21.2	71	16	4	2	1.06	NF1-altered	0.328263	1	2.0285
NF1	DCTN2	12q13.3	71	16	4	2	1.06	NF1-altered	0.328263	1	1.97778
NF1	DDIT3	12q13.3	71	16	4	2	1.06	NF1-altered	0.328263	1	1.92955
NF1	DTX3	12q13.3	71	16	4	2	1.06	NF1-altered	0.328263	1	1.8836
NF1	IFNK	9p21.2	71	16	4	2	1.06	NF1-altered	0.328263	1	1.8398
NF1	KIF5A	12q13.3	71	16	4	2	1.06	NF1-altered	0.328263	1	1.79798
NF1	MARS1	12q13.3	71	16	4	2	1.06	NF1-altered	0.328263	1	1.75803
NF1	MBD6	12q13.3	71	16	4	2	1.06	NF1-altered	0.328263	1	1.71981
NF1	NUP107	12q15	71	16	4	2	1.06	NF1-altered	0.328263	1	1.68322
NF1	PIK3R1	5q13.1	71	16	4	2	1.06	NF1-altered	0.328263	1	1.64815
NF1	PIP4K2C	12q13.3	71	16	4	2	1.06	NF1-altered	0.328263	1	1.61452
NF1	SLC26A10P	12q13.3	71	16	4	2	1.06	NF1-altered	0.328263	1	1.58223
NF1	CSMD3	8q23.3	68	18	7	0	<-10	NF1-wildtype	0.338673	1	1.6004
NF1	FLG	1q21.3	68	18	7	0	<-10	NF1-wildtype	0.338673	1	1.56962
NF1	RASL11B	4q12	68	18	7	0	<-10	NF1-wildtype	0.338673	1	1.54001
NF1	ZNF727	7q11.21	68	18	7	0	<-10	NF1-wildtype	0.338673	1	1.51149
NF1	TTN	2q31.2	58	16	17	2	-1.03	NF1-wildtype	0.347516	1	1.52275
NF1	MIR31HG	9p21.3	45	13	30	5	-0.53	NF1-wildtype	0.42237	1	1.8177
NF1	CDKN2A	9p21.3	28	9	47	9	-0.33	NF1-wildtype	0.42249	1	1.78632
NF1	HACD4	9p21.3	63	14	12	4	0.47	NF1-altered	0.503466	1	2.09199
NF1	IFNA4	9p21.3	55	15	20	3	-0.68	NF1-wildtype	0.545715	1	2.22911
NF1	IFNA21	9p21.3	56	15	19	3	-0.6	NF1-wildtype	0.548111	1	2.20158
NF1	ABCA13	7p12.3	70	18	5	0	<-10	NF1-wildtype	0.579035	1	2.28766
NF1	ACER2	9p22.1	70	18	5	0	<-10	NF1-wildtype	0.579035	1	2.25076
NF1	ADAMTS20	12q12	70	18	5	0	<-10	NF1-wildtype	0.579035	1	2.21504
NF1	ADCY1	7p12.3	70	18	5	0	<-10	NF1-wildtype	0.579035	1	2.18043
NF1	ATP10A	15q12	70	18	5	0	<-10	NF1-wildtype	0.579035	1	2.14688
NF1	CBARP	19p13.3	70	18	5	0	<-10	NF1-wildtype	0.579035	1	2.11435
NF1	CCM2	7p13	70	18	5	0	<-10	NF1-wildtype	0.579035	1	2.0828
NF1	CD36	7q21.11	70	18	5	0	<-10	NF1-wildtype	0.579035	1	2.05217
NF1	CNOT1	16q21	70	18	5	0	<-10	NF1-wildtype	0.579035	1	2.02243
NF1	CNTNAP2	7q35-q36.1	70	18	5	0	<-10	NF1-wildtype	0.579035	1	1.99353
NF1	COA1	7p13	70	18	5	0	<-10	NF1-wildtype	0.579035	1	1.96546
NF1	CROT	7q21.12	70	18	5	0	<-10	NF1-wildtype	0.579035	1	1.93816
NF1	CUL7	6p21.1	70	18	5	0	<-10	NF1-wildtype	0.579035	1	1.91161
NF1	DANCR	4q12	70	18	5	0	<-10	NF1-wildtype	0.579035	1	1.88578
NF1	DDX56	7p13	70	18	5	0	<-10	NF1-wildtype	0.579035	1	1.86063
NF1	DNAH11	7p15.3	70	18	5	0	<-10	NF1-wildtype	0.579035	1	1.83615
NF1	DNAH9	17p12	70	18	5	0	<-10	NF1-wildtype	0.579035	1	1.8123
NF1	DSG4	18q12.1	70	18	5	0	<-10	NF1-wildtype	0.579035	1	1.78907
NF1	FRK	6q22.1	70	18	5	0	<-10	NF1-wildtype	0.579035	1	1.76642
NF1	GNAT3	7q21.11	70	18	5	0	<-10	NF1-wildtype	0.579035	1	1.74434
NF1	GOLT1A	1q32.1	70	18	5	0	<-10	NF1-wildtype	0.579035	1	1.72281
NF1	KISS1	1q32.1	70	18	5	0	<-10	NF1-wildtype	0.579035	1	1.7018
NF1	MEX3D	19p13.3	70	18	5	0	<-10	NF1-wildtype	0.579035	1	1.68129
NF1	MYH1	17p13.1	70	18	5	0	<-10	NF1-wildtype	0.579035	1	1.66128
NF1	NFASC	1q32.1	70	18	5	0	<-10	NF1-wildtype	0.579035	1	1.64173
NF1	NUDCD3	7p13	70	18	5	0	<-10	NF1-wildtype	0.579035	1	1.62264
NF1	PLEKHA6	1q32.1	70	18	5	0	<-10	NF1-wildtype	0.579035	1	1.60399
NF1	POM121C	7q11.23	70	18	5	0	<-10	NF1-wildtype	0.579035	1	1.58577
NF1	PTPRR	12q15	70	18	5	0	<-10	NF1-wildtype	0.579035	1	1.56795
NF1	RABGEF1	7q11.21	70	18	5	0	<-10	NF1-wildtype	0.579035	1	1.55053
NF1	RNLS	10q23.31	70	18	5	0	<-10	NF1-wildtype	0.579035	1	1.53349
NF1	SEMA3E	7q21.11	70	18	5	0	<-10	NF1-wildtype	0.579035	1	1.51682
NF1	SNORA26	4q12	70	18	5	0	<-10	NF1-wildtype	0.579035	1	1.50051
NF1	SSPOP	7q36.1	70	18	5	0	<-10	NF1-wildtype	0.579035	1	1.48455
NF1	THBS1	15q14	70	18	5	0	<-10	NF1-wildtype	0.579035	1	1.46892
NF1	TPST1	7q11.21	70	18	5	0	<-10	NF1-wildtype	0.579035	1	1.45362
NF1	TYW1	7q11.21	70	18	5	0	<-10	NF1-wildtype	0.579035	1	1.43863
NF1	USP46	4q12	70	18	5	0	<-10	NF1-wildtype	0.579035	1	1.42395
NF1	USP46-DT	4q12	70	18	5	0	<-10	NF1-wildtype	0.579035	1	1.40957
NF1	ZNF479	7p11.2	70	18	5	0	<-10	NF1-wildtype	0.579035	1	1.39547
NF1	ZNF716	7p11.2	70	18	5	0	<-10	NF1-wildtype	0.579035	1	1.38166
NF1	IFNA1	9p21.3	48	13	27	5	-0.37	NF1-wildtype	0.590006	1	1.39403
NF1	IFNA13	9p21.3	48	13	27	5	-0.37	NF1-wildtype	0.590006	1	1.3805
NF1	IFNA2	9p21.3	48	13	27	5	-0.37	NF1-wildtype	0.590006	1	1.36722
NF1	IFNA8	9p21.3	48	13	27	5	-0.37	NF1-wildtype	0.590006	1	1.3542
NF1	IFNE	9p21.3	48	13	27	5	-0.37	NF1-wildtype	0.590006	1	1.34143
NF1	CACNA2D1	7q21.11	69	18	6	0	<-10	NF1-wildtype	0.592429	1	1.33435
NF1	ERVMER34-1	4q12	69	18	6	0	<-10	NF1-wildtype	0.592429	1	1.322
NF1	HMCN1	1q25.3-q31.1	69	18	6	0	<-10	NF1-wildtype	0.592429	1	1.30987
NF1	KCTD7	7q11.21	69	18	6	0	<-10	NF1-wildtype	0.592429	1	1.29796
NF1	LINC00628	1q32.1	69	18	6	0	<-10	NF1-wildtype	0.592429	1	1.28626
NF1	LINC01618	4q12	69	18	6	0	<-10	NF1-wildtype	0.592429	1	1.27478
NF1	LRP2	2q31.1	69	18	6	0	<-10	NF1-wildtype	0.592429	1	1.2635
NF1	PPP1R15B	1q32.1	69	18	6	0	<-10	NF1-wildtype	0.592429	1	1.25242
NF1	SETD2	3p21.31	69	18	6	0	<-10	NF1-wildtype	0.592429	1	1.24152
NF1	TNS3	7p12.3	69	18	6	0	<-10	NF1-wildtype	0.592429	1	1.23082
NF1	PTEN	10q23.31	43	12	32	6	-0.36	NF1-wildtype	0.596249	1	1.22817
NF1	CDKN2A-AS1		31	9	44	9	-0.23	NF1-wildtype	0.598963	1	1.22331
NF1	ATAD1	10q23.31	70	16	5	2	0.74	NF1-altered	0.617414	1	1.25039
NF1	ATP23	12q14.1	70	16	5	2	0.74	NF1-altered	0.617414	1	1.23997
NF1	CAAP1	9p21.2	70	16	5	2	0.74	NF1-altered	0.617414	1	1.22973
NF1	COBL	7p12.1	70	16	5	2	0.74	NF1-altered	0.617414	1	1.21965
NF1	CPM	12q15	70	16	5	2	0.74	NF1-altered	0.617414	1	1.20973
NF1	IFT74	9p21.2	70	16	5	2	0.74	NF1-altered	0.617414	1	1.19998
NF1	IFT74-AS1	9p21.2	70	16	5	2	0.74	NF1-altered	0.617414	1	1.19037
NF1	MXRA5	Xp22.33	70	16	5	2	0.74	NF1-altered	0.617414	1	1.18093
NF1	SLC35E3	12q15	70	16	5	2	0.74	NF1-altered	0.617414	1	1.17163
NF1	EQTN	9p21.2	69	16	6	2	0.47	NF1-altered	0.649191	1	1.2223
NF1	KLLN	10q23	69	16	6	2	0.47	NF1-altered	0.649191	1	1.21283
NF1	LRRC19	9p21.2	69	16	6	2	0.47	NF1-altered	0.649191	1	1.2035
NF1	MDM2	12q15	69	16	6	2	0.47	NF1-altered	0.649191	1	1.19431
NF1	MOB3B	9p21.2	69	16	6	2	0.47	NF1-altered	0.649191	1	1.18527
NF1	PLAA	9p21.2	69	16	6	2	0.47	NF1-altered	0.649191	1	1.17635
NF1	REXO6P	9p21.2	69	16	6	2	0.47	NF1-altered	0.649191	1	1.16757
NF1	RYR3	15q13.3-q14	69	16	6	2	0.47	NF1-altered	0.649191	1	1.15892
NF1	TEK	9p21.2	69	16	6	2	0.47	NF1-altered	0.649191	1	1.1504
NF1	FIP1L1	4q12	66	17	9	1	-1.11	NF1-wildtype	0.680513	1	1.19711
NF1	HPVC1	7p11.2	65	17	10	1	-1.26	NF1-wildtype	0.68479	1	1.1959
NF1	MLLT3	9p21.3	61	16	14	2	-0.75	NF1-wildtype	0.728723	1	1.26347
NF1	FOCAD	9p21.3	62	14	13	4	0.36	NF1-altered	0.734763	1	1.26484
NF1	MUC4	3q29	62	14	13	4	0.36	NF1-altered	0.734763	1	1.25587
NF1	IZUMO3	9p21.3	61	14	14	4	0.25	NF1-altered	0.744535	1	1.26361
NF1	IFNW1	9p21.3	57	15	18	3	-0.53	NF1-wildtype	0.754425	1	1.27144
NF1	VSTM2A	7p11.2	53	14	22	4	-0.4	NF1-wildtype	0.770834	1	1.29008
NF1	VSTM2A-OT1	7p11.2	53	14	22	4	-0.4	NF1-wildtype	0.770834	1	1.28118
NF1	DMRTA1	9p21.3	50	13	25	5	-0.26	NF1-wildtype	0.782439	1	1.29156
NF1	IFNA22P	9p21.3	50	13	25	5	-0.26	NF1-wildtype	0.782439	1	1.28277
NF1	KLHL9	9p21.3	47	12	28	6	-0.16	NF1-wildtype	1	1	1.62838
NF1	ARHGAP5	14q12	67	17	8	1	-0.94	NF1-wildtype	1	1	1.61745
NF1	SCFD2	4q12	67	17	8	1	-0.94	NF1-wildtype	1	1	1.60667
NF1	AVIL	12q14.1	68	16	7	2	0.25	NF1-altered	1	1	1.59603
NF1	BRAF	7q34	68	16	7	2	0.25	NF1-altered	1	1	1.58553
NF1	CTDSP2	12q14.1	68	16	7	2	0.25	NF1-altered	1	1	1.57516
NF1	TSFM	12q14.1	68	16	7	2	0.25	NF1-altered	1	1	1.56493
NF1	IFNA5	9p21.3	49	12	26	6	-0.06	NF1-wildtype	1	1	1.55484
NF1	IFNA6	9p21.3	48	12	27	6	-0.11	NF1-wildtype	1	1	1.54487
NF1	IFNA16	9p21.3	53	13	22	5	-0.08	NF1-wildtype	1	1	1.53503
NF1	IFNA17	9p21.3	53	13	22	5	-0.08	NF1-wildtype	1	1	1.52532
NF1	IFNA10	9p21.3	54	13	21	5	-0.01	NF1-wildtype	1	1	1.51572
NF1	IFNA7	9p21.3	54	13	21	5	-0.01	NF1-wildtype	1	1	1.50625
NF1	IFNA14	9p21.3	52	13	23	5	-0.14	NF1-wildtype	1	1	1.49689
NF1	HECW1	7p14.1-p13	68	17	7	1	-0.75	NF1-wildtype	1	1	1.48765
NF1	NACAD	7p13	68	17	7	1	-0.75	NF1-wildtype	1	1	1.47853
NF1	PIK3C2B	1q32.1	68	17	7	1	-0.75	NF1-wildtype	1	1	1.46951
NF1	SLC24A2	9p22.1	68	17	7	1	-0.75	NF1-wildtype	1	1	1.46061
NF1	XPOT	12q14.2	68	17	7	1	-0.75	NF1-wildtype	1	1	1.45181
NF1	LINC01241	9p21.2	64	15	11	3	0.18	NF1-altered	1	1	1.44311
NF1	RB1	13q14.2	64	15	11	3	0.18	NF1-altered	1	1	1.43452
NF1	TUSC1	9p21.2	64	15	11	3	0.18	NF1-altered	1	1	1.42604
NF1	ELAVL2	9p21.3	59	14	16	4	0.06	NF1-altered	1	1	1.41765
NF1	IFNB1	9p21.3	59	14	16	4	0.06	NF1-altered	1	1	1.40936
NF1	AGAP2	12q14.1	66	16	9	2	-0.11	NF1-wildtype	1	1	1.40116
NF1	CDK4	12q14.1	66	16	9	2	-0.11	NF1-wildtype	1	1	1.39306
NF1	CHIC2	4q12	66	16	9	2	-0.11	NF1-wildtype	1	1	1.38506
NF1	CYP27B1	12q14.1	66	16	9	2	-0.11	NF1-wildtype	1	1	1.37714
NF1	GSX2	4q12	66	16	9	2	-0.11	NF1-wildtype	1	1	1.36932
NF1	LINC01446	7p12.1	66	16	9	2	-0.11	NF1-wildtype	1	1	1.36158
NF1	LNX1	4q12	66	16	9	2	-0.11	NF1-wildtype	1	1	1.35393
NF1	LNX1-AS1	4q12	66	16	9	2	-0.11	NF1-wildtype	1	1	1.34637
NF1	LNX1-AS2	4q12	66	16	9	2	-0.11	NF1-wildtype	1	1	1.33889
NF1	PIK3CA	3q26.32	66	16	9	2	-0.11	NF1-wildtype	1	1	1.33149
NF1	RPL21P44	4q12	66	16	9	2	-0.11	NF1-wildtype	1	1	1.32418
NF1	TSPAN31	12q14.1	66	16	9	2	-0.11	NF1-wildtype	1	1	1.31694
NF1	LINC03106		64	16	11	2	-0.4	NF1-wildtype	1	1	1.30978
NF1	AGAP7P	10q11.22	71	17	4	1	0.06	NF1-altered	1	1	1.3027
NF1	AMDHD1	12q23.1	71	17	4	1	0.06	NF1-altered	1	1	1.2957
NF1	ANTXRLP1	10q11.22	71	17	4	1	0.06	NF1-altered	1	1	1.28877
NF1	ASZ1	7q31.2	71	17	4	1	0.06	NF1-altered	1	1	1.28191
NF1	BEST3	12q15	71	17	4	1	0.06	NF1-altered	1	1	1.27513
NF1	CCT2	12q15	71	17	4	1	0.06	NF1-altered	1	1	1.26842
NF1	CDH18	5p14.3	71	17	4	1	0.06	NF1-altered	1	1	1.26178
NF1	CTNNA2	2p12	71	17	4	1	0.06	NF1-altered	1	1	1.25521
NF1	DDC-AS1	7p12.1	71	17	4	1	0.06	NF1-altered	1	1	1.2487
NF1	DNHD1	11p15.4	71	17	4	1	0.06	NF1-altered	1	1	1.24227
NF1	DNMBP	10q24.2	71	17	4	1	0.06	NF1-altered	1	1	1.2359
NF1	DTD2	14q12	71	17	4	1	0.06	NF1-altered	1	1	1.22959
NF1	EPHA6	3q11.2	71	17	4	1	0.06	NF1-altered	1	1	1.22335
NF1	EXOC1	4q12	71	17	4	1	0.06	NF1-altered	1	1	1.21717
NF1	FAF1	1p32.3	71	17	4	1	0.06	NF1-altered	1	1	1.21105
NF1	FIGNL1	7p12.2	71	17	4	1	0.06	NF1-altered	1	1	1.205
NF1	IKZF1	7p12.2	71	17	4	1	0.06	NF1-altered	1	1	1.19901
NF1	ITGBL1	13q33.1	71	17	4	1	0.06	NF1-altered	1	1	1.19307
NF1	LRRC10	12q15	71	17	4	1	0.06	NF1-altered	1	1	1.18719
NF1	LRRIQ1	12q21.31	71	17	4	1	0.06	NF1-altered	1	1	1.18137
NF1	LTBP4	19q13.2	71	17	4	1	0.06	NF1-altered	1	1	1.17561
NF1	MGAT4C	12q21.31-q21.32	71	17	4	1	0.06	NF1-altered	1	1	1.1699
NF1	MSH4	1p31.1	71	17	4	1	0.06	NF1-altered	1	1	1.16425
NF1	MYRFL	12q15	71	17	4	1	0.06	NF1-altered	1	1	1.15865
NF1	PIEZO2	18p11.22-p11.21	71	17	4	1	0.06	NF1-altered	1	1	1.15311
NF1	PKHD1	6p12.3-p12.2	71	17	4	1	0.06	NF1-altered	1	1	1.14762
NF1	PKHD1L1	8q23.1-q23.2	71	17	4	1	0.06	NF1-altered	1	1	1.14218
NF1	PSG4	19q13.31	71	17	4	1	0.06	NF1-altered	1	1	1.13679
NF1	RPL5	1p22.1	71	17	4	1	0.06	NF1-altered	1	1	1.13146
NF1	PDGFRA	4q12	65	16	10	2	-0.26	NF1-wildtype	1	1	1.12617
NF1	POM121L12	7p12.1	65	16	10	2	-0.26	NF1-wildtype	1	1	1.12093
NF1	AGAP2-AS1	12q14.1	67	16	8	2	0.06	NF1-altered	1	1	1.11574
NF1	EEF1AKMT3	12q14.1	67	16	8	2	0.06	NF1-altered	1	1	1.1106
NF1	HCN1	5p12	67	16	8	2	0.06	NF1-altered	1	1	1.1055
NF1	MARCHF9	12q14.1	67	16	8	2	0.06	NF1-altered	1	1	1.10046
NF1	METTL1	12q14.1	67	16	8	2	0.06	NF1-altered	1	1	1.09546
NF1	MUC16	19p13.2	67	16	8	2	0.06	NF1-altered	1	1	1.0905
NF1	OS9	12q13.3-q14.1	67	16	8	2	0.06	NF1-altered	1	1	1.08559
NF1	ATP4A	19q13.12	70	17	5	1	-0.26	NF1-wildtype	1	1	1.08072
NF1	ATRX	Xq21.1	70	17	5	1	-0.26	NF1-wildtype	1	1	1.07589
NF1	CALN1	7q11.22	70	17	5	1	-0.26	NF1-wildtype	1	1	1.07111
NF1	CFL1P1	10q23.31	70	17	5	1	-0.26	NF1-wildtype	1	1	1.06637
NF1	DDC	7p12.2-p12.1	70	17	5	1	-0.26	NF1-wildtype	1	1	1.06167
NF1	DOCK6	19p13.2	70	17	5	1	-0.26	NF1-wildtype	1	1	1.05702
NF1	KDR	4q12	70	17	5	1	-0.26	NF1-wildtype	1	1	1.0524
NF1	KIT	4q12	70	17	5	1	-0.26	NF1-wildtype	1	1	1.04783
NF1	LRRN2	1q32.1	70	17	5	1	-0.26	NF1-wildtype	1	1	1.04329
NF1	MAGEC1	Xq27.2	70	17	5	1	-0.26	NF1-wildtype	1	1	1.03879
NF1	RAB3IP	12q15	70	17	5	1	-0.26	NF1-wildtype	1	1	1.03434
NF1	SPMIP7		70	17	5	1	-0.26	NF1-wildtype	1	1	1.02991
NF1	AGL	1p21.2	69	17	6	1	-0.53	NF1-wildtype	1	1	1.02553
NF1	CDKN2C	1p32.3	69	17	6	1	-0.53	NF1-wildtype	1	1	1.02119
NF1	GRB10	7p12.1	69	17	6	1	-0.53	NF1-wildtype	1	1	1.01688
NF1	MDM4	1q32.1	69	17	6	1	-0.53	NF1-wildtype	1	1	1.0126
NF1	MUC17	7q22.1	69	17	6	1	-0.53	NF1-wildtype	1	1	1.00837
NF1	NPC1L1	7p13	69	17	6	1	-0.53	NF1-wildtype	1	1	1.00417
NF1	PSG9	19q13.31	69	17	6	1	-0.53	NF1-wildtype	1	1	1
Filtered for genes with alteration frequency ≥ 5%. p-Value calculated using two-sided Fisher exact test. Adjusted p values calculated using Benjamini-Hochberg FDR correction.

## Sheet: Supplementary Table 5
n	IHC​	NF1 inactivated	NF1 VUS	NF1 wildtype/intact	p-value​
60	NFC lost	12	4	18	p = .010
	NFC retained​	2	1	23
60	iNF-07E lost	8	2	4	p = .0003
	iNF-07E retained	5	3	38
42	ATRX lost​	1	0	1	p = .59
	ATRX retained​	8	6	26
64	p16 lost​	16	5	32	p = .09
	P16 retained​	0	1	10
57	PERK negative​	1	0	12	P = .045
	PERK positive​	15	5	24
57	Podoplanin negative​	0	1	3	P = .26
	Podoplanin positive​	14	5	34
57	PS6 negative​	1	0	3	P = 1
	PS6 positive​	13	4	36
63	Mean p53 %cells positive	8	11.7	12.9	P = 0.405
63	Mean p53 %cells positive	13	11.9	12.5	P = 0.502

## Sheet: Supplementary Table 6
n	IHC​	NFC lost​	NFC retained​	NFC equivocal​	p-value​		n	IHC​	INF-07E lost​	INF-07E retained​	INF-07 Equivocal​	p-value​
41	ATRX lost​	1​	1	0	1		41	ATRX lost​	1​	1​	0​	0.32
	ATRX retained​	17	22	0				ATRX retained​	5	33	1
60	p16 lost​	28	21	1	0.78		60	p16 lost​	14	35	1	0.19
	P16 retained​	5	5	0				P16 retained​	0​	10​	0​
53	PERK negative​	7	6	0	0.82		53	PERK negative​	4​	9	0​	0.78
	PERK positive​	23	16	1				PERK positive​	9	30	1
54	Podoplanin negative​	2	1	0	1		54	Podoplanin negative​	0	3	0	1
	Podoplanin positive​	29	21	1				Podoplanin positive​	12	38	1
55	PS6 negative​	4	0	0​	0.18		55	PS6 negative​	2​	2​	0​	0.21
	PS6 positive​	24	26	1				PS6 positive​	8	42​	1

## Sheet: Supplementary Table 7
Characteristic	Total (n = 68)	NFC Preserved (n = 26)	NFC Lost (n = 34)	p-val	iNF-07E preserved (n = 46)	iNF-07E Lost (n = 14)	p-val
Age, median (IQR)	64.6 (57.9-72.1)	61.3 (55.0-65.5)	65.6 (60.0-73.3)	0.12	63.6 (57.3-71.7)	60. 7 (60.0-66.2)	0.92
Overall survival, months (95% CI)	11.4 (8.3 – 16.2)	16.4 (13.2-25.4)	8.5 (4.5-12.6)	0.011	11.4 (4.5 - NR)	(9.8 (6.5 - 18.0)	0.63
Female sex	30 (44%)	12 (46%)	17 (50%)	0.86	21 (46%)	8 (57%)	0.55
KPS
< 80	23 (38%)	16 (62%)	16 (57%)	0.79	29 (66%)	2 (22%)
≥ 80	38 (62%)	10 (38%)	12 (43%)		15 (34%)	7 (78%)	0.025
Missing (n)b	7	0	6		2	5
Resection
Biopsy	1 (2%)	0 (0%)	0 (0%)	0.26	0 (0%)	0 (0%)	0.71
Subtotal resection	29 (53%)	10 (43%)	17 (63%)		21 (51%)	5 (63%)
Gross total resection	25 (45%)	13 (57%)	10 (37%)		20 (49%)	3 (38%)
Missing (n)	13	3	7		5	6
Received TMZ or RT Yes Missing (n)
	55 (89%)	22 (92%)	26 (87%)	0.68	38 (86%)	9 (90%)	1
	6	2	4		2	4
MGMT promoter methylated Yes Missing (n)
	20 (30%)	10 (38%)	7 (21%)	0.16	15 (33%)	3 (21%)	0.52
	2	0	1		1	0
Data are presented in number (percentage) unless otherwise specified. IQR: Interquartile range; CI: Confidence interval; KPS: baseline Karnofsky Performance Score recorded prior to or soon after initial resection.; TMZ: temozolomide; RT: Radiotherapy
Neurofibromatosis type 1 patient excluded from analysis.
Missing data are not included in analysis or measurement of statistical significance

## Sheet: Supplementary Table 8
​	Univariable			Multiple regression​
​Characteristic	HR​	95% CI​	P-value​	HR​	95% CI​	P-value​
Age at diagnosis​	1.03​	1-1.07	0.056	1.01	0.98-1.05	0.527
Female sex	0.73	0.41-1.32	0.3	-​	-​	-​
MGMT promoter methylated​	0.37	.18-.75	0.006	0.24	0.08-0.7	0.008
KPS ≥ 80​	0.51	.28-.95	0.033	0.91	0.41-2.02	0.816
Received TMZ or RT	0.32	0.15-0.67	0.003	0.07	0.02-0.29	<0.001
Resection (GTR vs STR)​	0.276	0.14-0.52	<0.001	0.16	0.06-0.39	<0.001
NF1 altered​	0.92	0.5-1.69	0.784	-​	-​	-​
NFC IHC lost​	2.11	1.17-3.79	0.013	3.23	1.29-8.06	0.012

## Sheet: Supplementary Table 9
A	B	Neither	A.Not.B	B.Not.A	Both	Log2.Odds.Ratio	Tendency	p_value	p_Bonferroni	p_Benjamini_Hochberg
NFC_low	MKI67	23	14	0	4	>3	Co-occurrence	0.030216	1	1.26908
NFC_low	PRKDC	19	18	4	0	<-3	Mutual exclusivity	0.117656	1	2.47077
NFC_low	PIK3CA	20	12	3	6	1.737	Co-occurrence	0.147359	1	2.06302
NFC_low	ASXL1	20	18	3	0	<-3	Mutual exclusivity	0.242683	1	2.54817
NFC_low	MLH1	20	18	3	0	<-3	Mutual exclusivity	0.242683	1	2.03854
NFC_low	BCOR	20	18	3	0	<-3	Mutual exclusivity	0.242683	1	1.69878
NFC_low	RELN	20	18	3	0	<-3	Mutual exclusivity	0.242683	1	1.4561
NFC_low	BRIP1	20	18	3	0	<-3	Mutual exclusivity	0.242683	1	1.27408
NFC_low	HDAC7	22	15	1	3	2.138	Co-occurrence	0.302982	1	1.41392
NFC_low	PIK3C2B	22	15	1	3	2.138	Co-occurrence	0.302982	1	1.27252
NFC_low	ATM	19	17	4	1	-1.84	Mutual exclusivity	0.362941	1	1.38577
NFC_low	PCLO	21	14	2	4	1.585	Co-occurrence	0.377289	1	1.32051
NFC_low	SYNE1	21	14	2	4	1.585	Co-occurrence	0.377289	1	1.21893
NFC_low	CDKN2A	21	14	2	4	1.585	Co-occurrence	0.377289	1	1.13187
NFC_low	CDK4	18	16	5	2	-1.152	Mutual exclusivity	0.437551	1	1.22514
NFC_low	TP53	18	12	5	6	0.848	Co-occurrence	0.488807	1	1.28312
NFC_low	RICTOR	22	16	1	2	1.459	Co-occurrence	0.572795	1	1.41514
NFC_low	FANCA	22	16	1	2	1.459	Co-occurrence	0.572795	1	1.33652
NFC_low	MET	22	16	1	2	1.459	Co-occurrence	0.572795	1	1.26618
NFC_low	STAG2	22	16	1	2	1.459	Co-occurrence	0.572795	1	1.20287
NFC_low	HDAC4	22	16	1	2	1.459	Co-occurrence	0.572795	1	1.14559
NFC_low	CD22	20	17	3	1	-1.35	Mutual exclusivity	0.617764	1	1.17937
NFC_low	PDGFRA	20	17	3	1	-1.35	Mutual exclusivity	0.617764	1	1.12809
NFC_low	KDR	20	17	3	1	-1.35	Mutual exclusivity	0.617764	1	1.08109
NFC_low	BCR	20	17	3	1	-1.35	Mutual exclusivity	0.617764	1	1.03784
NFC_low	KMT2D	20	17	3	1	-1.35	Mutual exclusivity	0.617764	1	0.997927
NFC_low	ROS1	21	15	2	3	1.07	Co-occurrence	0.638426	1	0.993107
NFC_low	MDM2	19	16	4	2	-0.752	Mutual exclusivity	0.678601	1	1.0179
NFC_low	EGFR	7	7	16	11	-0.541	Mutual exclusivity	0.74171	1	1.0742
NFC_low	TERT	12	11	11	7	-0.527	Mutual exclusivity	0.752306	1	1.05323
NFC_low	PTEN	13	9	10	9	0.379	Co-occurrence	0.75818	1	1.02721
NFC_low	CDKN2C	21	17	2	1	-0.695	Mutual exclusivity	1	1	1.3125
NFC_low	BLM	21	17	2	1	-0.695	Mutual exclusivity	1	1	1.27273
NFC_low	BRCA2	21	17	2	1	-0.695	Mutual exclusivity	1	1	1.23529
NFC_low	IRS2	21	17	2	1	-0.695	Mutual exclusivity	1	1	1.2
NFC_low	LEF1	21	17	2	1	-0.695	Mutual exclusivity	1	1	1.16667
NFC_low	TYK2	21	17	2	1	-0.695	Mutual exclusivity	1	1	1.13514
NFC_low	CDKN2B	21	16	2	2	0.392	Co-occurrence	1	1	1.10526
NFC_low	NLRP1	21	16	2	2	0.392	Co-occurrence	1	1	1.07692
NFC_low	MSH6	21	16	2	2	0.392	Co-occurrence	1	1	1.05
NFC_low	FLT4	21	16	2	2	0.392	Co-occurrence	1	1	1.02439
NFC_low	LRP1B	21	16	2	2	0.392	Co-occurrence	1	1	1
Filtered for genes with alteration frequency ≥ 5%. p-Value calculated using two-sided Fisher exact test. Adjusted p values calculated using Benjamini-Hochberg FDR correction.

## Sheet: Supplementary Table 10
n	IHC​	NFC lost​	NFC retained	NFC equivocal	p-value​
27	ATRX lost​	0	1	0	1
	ATRX retained​	7	19	0
41	p16 lost​	13	18	1	1
	P16 retained​	4	5	0
35	PERK negative​	6	6	0	0.82
	PERK positive​	9	13	1
36	Podoplanin negative​	2	1	0	0.62
	Podoplanin positive​	14	18	1
38	PS6 negative​	3	0	0	0.12
	PS6 positive​	11	23	1

[truncated: 1 more sheets: Supplementary Table 11]
